# Supplementary material for: Influence of Degree of Polymerization of Low-Molecular-Weight Chitosan Oligosaccharides on the α-Glucosidase Inhibition
Source: Molecules. 2022 Nov 22;27(23):8129. doi: 10.3390/molecules27238129 (PMC9740910; doi:10.3390/molecules27238129)
Supplement: Supplementary file 1 [file molecules-27-08129-s001.zip]

Archive with 1 entries (1 files):
- molecules-2010482-supplementary.pdf
